# Supplementary material for: Sequential ATR and PARP inhibition overcomes acquired DNA damaging agent resistance in pancreatic ductal adenocarcinoma
Source: Br J Cancer. 2025 May 29;133(3):381–93. doi: 10.1038/s41416-025-03051-z (PMC12322129; doi:10.1038/s41416-025-03051-z)
Supplement: Supplementary file 2 — DDR gene variants in PDAC cell lines [file 41416_2025_3051_MOESM2_ESM.xlsx]

## Sheet: Sheet2
	DDR Deficient							Intermediate		DDR Proficient
Gene	TKCC27	TKCC05	TKCC10	TKCC2.1	TKCC22	Pacadd137	TKCC16	Panc08.13	Mayo_4636	Mayo_4911	Mayo_4666	Panc10.05	TKCC18	Mayo_5289	Panc05.04	TKCC15
BRCA2	SNV/Indel			SNV/Indel	SNV/Indel
BRCA1		SNV/Indel	SNV/Indel
POLQ		SNV/Indel							SNV/Indel
RAD51B					SV
RBBP8	SV						SV
NBN						SNV/Indel	Amplification
POLB							Amplification
RAD54B					SV		Amplification
BLM						SNV/Indel
MDC1		SNV/Indel					SNV/Indel
SMARCA2	SNV/Indel
SMARCAL1							SNV/Indel
NEIL1		SNV/Indel	SNV/Indel
RECQL4							Amplification
MSH2		Deletion				SV
PMS2							Amplification
PRKDC						SNV/Indel	Amplification
RAD54L	SV
CDK12		SNV/Indel
FANCA		SNV/Indel
FANCL
POLB							Amplification
REV3L					SV
ATM								SNV/Indel
ATR					SV
PARP1
BARD1						SNV/Indel
HELLS						SV
POLD3			SV
RAD21							Amplification
SMARCA5		SNV/Indel
SSRP1		SNV/Indel
TIMELESS					SNV/Indel
BRCC3					SNV/Indel
TOP2B		SNV/Indel
POLD1						SNV/Indel
POLI							Deletion
POLL						SNV/Indel
EXO1							Amplification
PMS1		SNV/Indel
NUDT1							Amplification
RAD23A	SV
ERCC6						SNV/Indel
XRCC5		SV
NHEJ1					SV
RAD17		SNV/Indel
RIF1					SNV/Indel
